# Supplementary material for: Development of a micromanipulation method for single cell isolation of prokaryotes and its application in food safety
Source: PLoS One. 2018 May 31;13(5):e0198208. doi: 10.1371/journal.pone.0198208 (PMC5979034; doi:10.1371/journal.pone.0198208)
Supplement: S1 File — The file below contains all the data from each growth rate studies. (XLSX) [file pone.0198208.s001.xlsx]

## Sheet: Diluent study
	Peptone sel		NaCl		TSB ½		R2B
Strain	B.subtilis	S. aureus	B.subtilis	S. aureus	B.subtilis	S. aureus	B.subtilis	S. aureus
Number of plates without colony	2	8	1	1	3	1	2	0
Number of plates with 1 or more colonies	8	2	9	9	7	9	8	10

## Sheet: Culture method study 
		Facultative anaerobic bacteria				Aerobic bacteria		Anaerobic bacteria
		E. coli	B.cereus	S. aureus	C. albicans	B. subtilis	P. aeruginosa	B. vulgatus
Number of plates with growth of at least 1 colony	Pour plate method	8	3	9	10	7	0	0
	Surface method	10	10	8	10	10	9	7
	Facultative anaerobic bacteria - rods				Aerobic bacteria - rods				Anaerobic bacteria - rods		Facultative anaerobic bacteria - cocci		Yeast
	E.coli		B. cereus		B. subtilis		P. aeruginosa		B. vulgatus		S. aureus		C.albicans
	Pour plate method	Surface method	Pour plate method	Surface method	Pour plate method	Surface method	Pour plate method	Surface method	Pour plate method	Surface method	Pour plate method	Surface method	Pour plate method	Surface method
Number of plates with no growth	2	0	7	0	3	0	8	4	7	3	4	2	0	0
Number of plates with 1 colony	7	10	3	10	6	9	0	1	3	6	4	6	10	10
Number of plates with more than 1 colony	1	0	0	0	1	1	2	5	0	1	2	2	0	0

## Sheet: Culture method study per strain
		Facultative anaerobic bacteria - rods				Aerobic bacteria - rods				Anaerobic bacteria - rods		Facultative anaerobic bacteria - cocci		Yeast
		E.coli		B. cereus		B. subtilis		P. aeruginosa		B. vulgatus		S. aureus		C.albicans
		Pour plate method	Surface method	Pour plate method	Surface method	Pour plate method	Surface method	Pour plate method	Surface method	Pour plate method	Surface method	Pour plate method	Surface method	Pour plate method	Surface method
	Number of plates with no growth	2	0	7	0	3	0	8	4	7	3	4	2	0	0
	Number of plates with 1 colony	7	10	3	10	6	9	0	1	3	6	4	6	10	10
	Number of plates with more than 1 colony	1	0	0	0	1	1	2	5	0	1	2	2	0	0
	B. vulgatus						S. aureus					C.albicans
		Pour plate method	Surface method					Pour plate method	Surface method				Pour plate method	Surface method
	Number of plates with no growth	7	3				Number of plates with no growth	4	2			Number of plates with no growth	0	0
	Number of plates with 1 colony	3	6				Number of plates with 1 colony	4	6			Number of plates with 1 colony	10	10
	Number of plates with more than 1 colony	0	1				Number of plates with more than 1 colony	2	2			Number of plates with more than 1 colony	0	0

## Sheet: Physiological state
		24h plate culture (stationary phase)		Cryotube		Exponential growth (liquid culture)
	Strain	E.coli	K.rhizophila	E.coli	K.rhizophila	E.coli	K.rhizophila				K.rhizophila										E.coli
	Number of plates without colony	0	0	1	1	0	0				Time (min)	0	110	250	290						Time (min)	0	30	60	99	158	240
	Number of plates with 1 colony	10	8	9	9	10	10				OD 620nm	0	0.093	0.337	0.482						OD 620nm	0.02	0.031	0.06	0.129	0.704	2.41
	Number of plates with more than 1 colony	0	2	0	0	0	0

## Sheet: Growth rate study
Strains	Number of plates without colony	Number of plates with 1 colony	Number of plates with more than 1 colony
E.coli	0	10	0
S.enterica	1	9	0
P.mirabilis	0	10	0
B.cereus	0	10	0
E.faecalis	2	3	5
S.aureus	3	7	0
S.cerevisiae	1	9	0
C. albicans	0	10	0
B.subtilis	0	10	0
P.aeruginosa	3	7	0
M.luteus	0	9	1
B.vulgatus	4	5	1
C.sporogenes	6	4	0

## Sheet: Test in food
		Negative control					Bag 1					Bag 2					Bag 3					Bag 4					Bag 5				Bag 6					Bag 7					Bag 8					Bag 9
		Not inoculated sample					NEGATIVE					NEGATIVE					POSITIVE					NEGATIVE					POSITIVE				NEGATIVE					POSITIVE					POSITIVE					POSITIVE
																		Bag 9
	Bag 3
																		Bag10
	Bag 5
	Bag 7
	Bag 8

## Sheet: Viable vs Dead - Guava
				K.rhizophila									E.coli
				Time (min)	0	980	1000	1100					Time (min)	0	60	120	235	290	340	375	410	430
				OD 620nm	0	19.1	19.3	20					OD 620nm	0	0.02	0.2	2.4	3.4	3.55	4	4.3	4.37
		Cryotube	Well	Sample ID	live Custom Expression (cells/ml)	Damaged Custom Expression (cells/ml)	Dead Custom Expression (cells/ml)
			F01	Neg	33692.2	71595.8	84230.4
			F02	EC cryo 10e-3	1.09498e+07	1.26344e+07	1.26344e+07				E.coli	Cryotubes (cells/ml) (mean)	Live cells /ml			K.rhizophila	Cryotubes (cells/ml) (mean)	Live cells /ml
			F03	EC cryo 10e-3	2.14787e+07	1.6846e+07	1.05288e+07				Viable cells	1.0384e+07	18700000			Viable cells	6.31493e+06	8670000
			F04	KR cryo 10e-3	1.3055e+07	5.05355e+06	1.05282e+07				Damaged cells	8.32805e+06				Damaged cells	2.35836e+06
			F05	KR cryo 10e-3	1.13707e+07	6.31707e+06	5.89593e+06				Dead cells	7.30433e+06				Dead cells	3.09673e+06
			F06	EC cryo 10e-2	8.64795e+06	7.38239e+06	5.9481e+06
			F07	EC cryo 10e-2	8.8457e+06	5.89713e+06	6.48685e+06				Total cells	26000000				Total cells	11770000
			F08	KR cryo 10e-2	6.69603e+06	1.09495e+06	1.22129e+06
			F09	KR cryo 10e-2	5.93811e+06	968628	800171
			F10	EC cryo 10e-1	6.1759e+06	3.61454e+06	4.06952e+06
			F11	EC cryo 10e-1	6.20599e+06	3.59383e+06	4.15839e+06
			F12	Neg	84.2295	210.574	1642.47
			G01	KR cryo 10e-1	450645	341143	58962.9
			G02	KR cryo 10e-1	379042	374830	75808.4				EC live	EC dead
											1.09498e+07	1.26344e+07				Live cells	Dead cells
				Mean EC	1.0384e+07	8.32805e+06	7.30433e+06				2.14787e+07	1.05288e+07			E.coli	18730000	7300000
				Mean KR	6.31493e+06	2.35836e+06	3.09673e+06				8.64795e+06	5.9481e+06			K.rhizophila	8670000	3100000
											8.8457e+06	6.48685e+06			Stdev EC	5.15728e+06	3.20611e+06
				St dev EC	3.51212e+06		0.351				6.1759e+06	4.06952e+06			Stdev KR	4.30437e+06	3.87746e+06
											6.20599e+06	4.15839e+06
				St dev KR	0.45		4.24				1.26344e+07
											1.6846e+07
											7.38239e+06
											5.89713e+06
								KR live	KR dead		3.61454e+06
								1.3055e+07	1.05282e+07		3.59383e+06
								1.13707e+07	5.89593e+06
								6.69603e+06	1.22129e+06		5.15728e+06	3.20611e+06
								5.93811e+06	800171
								450645	58962.9
								379042	75808.4
								5.05355e+06
								6.31707e+06
								1.09495e+06
								968628
								341143
								374830
								4.30437e+06	3.87746e+06
